# Supplementary material for: Completion of the Total Synthesis of Several Bioactive Sarpagine/Macroline Alkaloids including the Important NF-κB Inhibitor N4-Methyltalpinine
Source: Molecules. 2022 Mar 7;27(5):1738. doi: 10.3390/molecules27051738 (PMC8911669; doi:10.3390/molecules27051738)
Supplement: Supplementary file 1 [file molecules-27-01738-s001.zip]

Archive with 1 entries (1 files):
- molecules-1599387-supplementary.pdf
